# Supplementary material for: Ustilaginoidea virens Nuclear Effector SCRE4 Suppresses Rice Immunity via Inhibiting Expression of a Positive Immune Regulator OsARF17
Source: Int J Mol Sci. 2022 Sep 10;23(18):10527. doi: 10.3390/ijms231810527 (PMC9501289; doi:10.3390/ijms231810527)
Supplement: Supplementary file 1 [file ijms-23-10527-s001.zip]

Archive with 1 entries (1 files):
- ijms-1878339-supplementary.pdf
